# Supplementary material for: Antimicrobial Peptide Octoprohibitin-Encapsulated Chitosan Nanoparticles Enhanced Antibacterial Activity against Acinetobacter baumannii
Source: Pharmaceutics. 2024 Sep 25;16(10):1245. doi: 10.3390/pharmaceutics16101245 (PMC11510178; doi:10.3390/pharmaceutics16101245)
Supplement: Supplementary file 1 [file pharmaceutics-16-01245-s001.zip]

Archive with 1 entries (1 files):
- pharmaceutics-3127798-supplementary.pdf
